# Supplementary material for: Lenalidomide in Combination with Arsenic Trioxide: an Effective Therapy for Primary Effusion Lymphoma
Source: Cancers (Basel). 2020 Sep 1;12(9):2483. doi: 10.3390/cancers12092483 (PMC7563318; doi:10.3390/cancers12092483)
Supplement: Supplementary file 1 [file cancers-12-02483-s001.zip]

Archive with 3 entries (2 files):
- cancers-871644 supplementary file/
- cancers-871644 supplementary file/cancers-871644-Figure S5-Uncropped Western blots figures.pdf
- cancers-871644 supplementary file/cancers-871644-supplementary layout proof read.docx
